# Supplementary material for: Participants’ Perspectives on Health Impact, Barriers and Facilitators to Adherence in a Mediterranean Diet Lifestyle Trial
Source: Nutrients. 2025 Dec 24;18(1):63. doi: 10.3390/nu18010063 (PMC12787583; doi:10.3390/nu18010063)
Supplement: Supplementary file 1 [file nutrients-18-00063-s001.zip]

Archive with 4 entries (4 files):
- Supplement S1.pdf
- Supplement S2.pdf
- Table S1 .pdf
- Table S2.pdf
